# Supplementary material for: Non-Laboratory-Based Risk Prediction Tools for Undiagnosed Pre-Diabetes: A Systematic Review
Source: Diagnostics (Basel). 2023 Mar 29;13(7):1294. doi: 10.3390/diagnostics13071294 (PMC10093270; doi:10.3390/diagnostics13071294)
Supplement: Supplementary file 1 [file diagnostics-13-01294-s001.zip]

Archive with 1 entries (1 files):
- diagnostics-2309855-supplementary.pdf
